# Supplementary material for: Hipposeq: a comprehensive RNA-seq database of gene expression in hippocampal principal neurons
Source: eLife. 2016 Apr 26;5:e14997. doi: 10.7554/eLife.14997 (PMC4846374; doi:10.7554/eLife.14997)
Supplement: Supplementary file 4. — DOI: http://dx.doi.org/10.7554/eLife.14997.020 [file elife-14997-supp4.txt]

Figure	Gene	UniProt Protein Name	Image series
2	Prox1	Prospero homeobox protein 1	73520980
2	Dkk3	Dickkopf-related protein 3	79556605
"2, 4"	Calb2	Calretinin	79556662
"2, 3, 5-s1"	Cacng5	Voltage-dependent calcium channel gamma subunit; Voltage-dependent calcium channel gamma-5 subunit	70560341
2	Fibcd1	Fibrinogen C domain-containing protein 1	72472801
2	Pdzd2	PDZ domain-containing protein 2	74988286
2	Tox3	TOX high mobility group box family member 3	75077172
2	Iyd	Iodotyrosine deiodinase 1	76135501
2	Coch	Cochlin	75990683
2	Wfs1	Wolframin	74881161
"2, 5-s1"	Dcn	Decorin	329
3	Amigo2	Amphoterin-induced protein 2	71250310
3	Map3k15	Mitogen-activated protein kinase kinase kinase 15	73788442
3	Pcp4	Purkinje cell protein 4	73423932
3	Ptpn5	Tyrosine-protein phosphatase non-receptor type 5	74743293
3	Rgs14	Regulator of G-protein signaling 14	1567
3	Arg2	"Arginase-2, mitochondrial; Arginase"	70928338
3	Prss23	Serine protease 23	70634118
3	Sostdc1	Sclerostin domain-containing protein 1	77874602
4	Csf2rb2	Interleukin-3 receptor class 2 subunit beta	73992937
4	Nmb	Neuromedin-B	71836874
4	Thbs2	Thrombospondin-2	73929578
4	Tm4sf1	Transmembrane 4 L6 family member 1	74882950
5	Lct	-	73931621
5	Trhr	Thyrotropin-releasing hormone receptor	79591633
"5, 5-s1"	Gsg1l	Germ cell-specific gene 1-like protein	73636097
"5, 5-s1"	Spata13	Spermatogenesis-associated protein 13	73997152
"5, 5-s1"	Stra6	Stimulated by retinoic acid gene 6 protein; Stimulated by retinoic acid gene 6 protein homolog	75041492
"5, 5-s1"	Cpne7	Copine-7	73817432
"5, 5-s1"	Grp	Gastrin-releasing peptide	79591637
"5, 5-s1"	Nr2f2	COUP transcription factor 2	112646890
6	Cadm2	Cell adhesion molecule 2	73635999
6	Mgll	Monoglyceride lipase	72129243
6	Resp18	Regulated endocrine-specific protein 18	71015810
"6, 5-s1"	Efnb2	Ephrin-B2	72079959
5-s1	Abcb10	"ATP-binding cassette sub-family B member 10, mitochondrial"	74881353
5-s1	Frmpd1	FERM and PDZ domain-containing protein 1	73520978
5-s1	Mgll	Monoglyceride lipase	69015242
5-s1	Necab3	N-terminal EF-hand calcium-binding protein 3	73771235
5-s1	Ntm	Neurotrimin	77866868
5-s1	Thsd7b	Thrombospondin type-1 domain-containing protein 7B	71358617
5-s1	Tox3	TOX high mobility group box family member 3	75077172
6-s1	Cadm2	Cell adhesion molecule 2	70278015
6-s1	Inf2	Inverted formin-2	69202902
6-s1	Crym	Ketimine reductase mu-crystallin	69012741
6-s1	Efnb2	Ephrin-B2	79903764
6-s1	Etv1	ETS translocation variant 1	70919573
6-s1	Hap1	Huntingtin-associated protein 1	79669537
6-s1	Odz4	-	755
